# Supplementary material for: A Vascular–Extracellular Matrix Molecular Program Identifies High-Risk Diffuse Glioma Across Independent Multi-Omics
Source: Cancers (Basel). 2026 May 20;18(10):1652. doi: 10.3390/cancers18101652 (PMC13204189; doi:10.3390/cancers18101652)
Supplement: Supplementary file 1 [file cancers-18-01652-s001.zip]

Archive with 2 entries (2 files):
- Supplementary_Tables_S1_S15xlsx.xlsx
- Final_Supplementary_Figures_S1_S5.pdf
