# Supplementary material for: A Vascular–Extracellular Matrix Molecular Program Identifies High-Risk Diffuse Glioma Across Independent Multi-Omics
Source: Cancers (Basel). 2026 May 20;18(10):1652. doi: 10.3390/cancers18101652 (PMC13204189; doi:10.3390/cancers18101652)
Supplement: Supplementary file 1 [file cancers-18-01652-s001.zip › Supplementary_Tables_S1_S15xlsx.xlsx]

## Sheet: Table S1
Table S1. Sample Flow and Cohort Characteristics
Summary of sample availability, IDH status, and data completeness across TCGA and CGGA cohorts.
Cohort	Total_n	IDH_Wildtype	IDH_Mutant	IDH_Unknown	Has_Survival	Has_Factor1	Has_ESTIMATE_Purity	Has_CPE_Purity
TCGA	1046	223	376	447	1046	607	509	1034
CGGA Batch 1	325	149	175	1	313	325	N/A	N/A
CGGA Batch 2	693	286	356	51	657	693	N/A	N/A
Note: TCGA Total_n = 1,046 reflects all TCGA glioma cases in the database. The MOFA training cohort comprised n = 667 samples with matched RNA-seq, DNA methylation, and CNA profiles. Of these, 607 passed quality filtering and received factor scores. IDH breakdown for the n = 667 MOFA cohort: 223 IDH-wildtype + 376 IDH-mutant + 68 unknown/not classified.

## Sheet: Table S2
Table S2. MOFA+ Variance Explained per Factor and View
Per-view variance explained (R², %) by each retained MOFA+ factor. The manuscript-reported "total variance" (e.g., 24.9% for Factor 1) is the weighted average across views, where weights are proportional to the number of features in each view (mRNA: 5,000; Methylation: 5,000; CNA: 24,776), not the arithmetic mean of the per-view R² values shown here. Note: mRNA and Methylation R² are identical be…
Factor	mRNA	Methylation	CNA	Sum of View R² (%)
Factor1	20.39	20.39	49.57	90.34
Factor2	14.76	14.76	1.53	31.04
Factor3	1.43	1.43	19.37	22.23
Factor4	5.68	5.68	5.78	17.14
Factor5	3.42	3.42	0.76	7.59
Factor6	2.23	2.23	1.83	6.29
Factor7	1.91	1.91	1.38	5.21
Factor8	0.91	0.91	2.12	3.93
Factor9	1.24	1.24	0.51	2.98
Factor10	0.33	0.33	1.42	2.09
Factor11	0.25	0.25	1.43	1.93
Factor12	0.05	0.05	0.51	0.61
Note: mRNA and Methylation R² values are identical for several factors because MOFA+ uses automatic relevance determination (ARD) which assigns view-specific weights; in this dataset, the mRNA and methylation views contributed equally to these factors' variance decomposition. This was verified against the MOFA model object and is not a copy-paste artifact.

## Sheet: Table S3
Table S3. CGGA Batch 1 Projected Factor Cox Regression
Univariate Cox regression (HR per unit increase) for all projected factors in CGGA Batch 1 (n = 325; 313 with survival data). All 15 projected factor scores are shown for completeness; the manuscript focuses on the 12 factors retained by automatic relevance determination (ARD) during MOFA training. Factors 13–15 were pruned by ARD but projected for reference.
Factor	n	HR	CIlow	CIhigh	p	FDR
Factor1	308	1.004	1.0026	1.0057	1.78e-07	2.67e-06
Factor6	308	0.992	0.9888	0.9961	4.55e-05	3.41e-04
Factor2	308	1.003	1.0015	1.0051	3.59e-04	0.0018
Factor14	308	0.985	0.9766	0.9941	0.0011	0.0042
Factor5	308	1.004	1.0008	1.0069	0.0143	0.0429
Factor8	308	1.005	0.9998	1.0094	0.0598	0.1495
Factor11	308	1.009	0.9987	1.0185	0.0888	0.1904
Factor13	308	1.008	0.9978	1.0182	0.1274	0.2389
Factor4	308	1.001	0.9975	1.005	0.5216	0.7916
Factor7	308	0.999	0.995	1.0036	0.7388	0.7916
Factor9	308	0.999	0.993	1.0045	0.6722	0.7916
Factor10	308	0.998	0.992	1.0044	0.564	0.7916
Factor12	308	1.002	0.9919	1.012	0.7089	0.7916
Factor15	308	1.004	0.9908	1.0166	0.5818	0.7916
Factor3	308	1	0.9981	1.0025	0.8188	0.8188

## Sheet: Table S4
Table S4. CGGA Batch 2 Projected Factor Cox Regression
Univariate Cox regression (HR per unit increase) for all projected factors in CGGA Batch 2 (n = 693; 657 with survival data). All 15 projected factor scores are shown for completeness; the manuscript focuses on the 12 factors retained by automatic relevance determination (ARD) during MOFA training. Factors 13–15 were pruned by ARD but projected for reference.
Factor	n	HR	CIlow	CIhigh	p	FDR
Factor5	608	1.005	1.0029	1.0078	1.59e-05	1.19e-04
Factor14	608	0.986	0.9805	0.9923	7.95e-06	1.19e-04
Factor1	608	1.002	1.0011	1.0032	7.21e-05	2.70e-04
Factor6	608	0.995	0.9924	0.9974	5.96e-05	2.70e-04
Factor9	608	0.992	0.9878	0.9961	1.57e-04	4.70e-04
Factor12	608	0.987	0.9789	0.9951	0.0016	0.0041
Factor2	608	1.001	1	1.002	0.0613	0.1314
Factor3	608	1.001	0.9995	1.003	0.167	0.3131
Factor15	608	1.007	0.9962	1.0178	0.206	0.3434
Factor10	608	0.997	0.9915	1.0023	0.2545	0.3818
Factor7	608	0.998	0.9956	1.0013	0.2834	0.3862
Factor13	608	1.004	0.996	1.0126	0.309	0.3862
Factor4	608	1.001	0.9986	1.0026	0.5566	0.631
Factor8	608	1.001	0.9976	1.0043	0.5889	0.631
Factor11	608	0.999	0.9913	1.0075	0.8744	0.8744

## Sheet: Table S5
Table S5. TCGA Factor Score Cox Regression
Univariate Cox regression (HR per 1-SD increase) for all retained factors in TCGA (n = 509).
Factor	n	HR	CIlow	CIhigh	p	FDR
Factor1	509	1.295	1.1991	1.3986	4.55e-11	5.46e-10
Factor9	509	1.376	1.1879	1.5947	2.12e-05	1.27e-04
Factor4	509	0.859	0.785	0.9406	0.001	0.004
Factor6	509	0.901	0.8128	0.9977	0.0451	0.1353
Factor8	509	0.89	0.7891	1.0046	0.0594	0.1425
Factor3	509	1.072	0.9918	1.1587	0.0795	0.1591
Factor5	509	1.082	0.9752	1.2016	0.1366	0.2342
Factor10	509	1.111	0.9499	1.3006	0.1872	0.2808
Factor11	509	0.974	0.8913	1.0634	0.5518	0.7358
Factor2	509	1.008	0.9282	1.0937	0.8569	0.8569
Factor7	509	1.015	0.9094	1.1323	0.7932	0.8569
Factor12	509	0.977	0.8533	1.1176	0.7302	0.8569

## Sheet: Table S6
Table S6. Purity Sensitivity: ESTIMATE vs CPE Cox Comparison
Univariate Cox HR for each focal factor with purity (ESTIMATE or CPE) as the sole covariate. These per-SD HRs reflect the factor–survival association adjusted for purity alone. The multivariable HR reported in the main text (e.g., Factor 1 HR = 1.67) additionally adjusts for IDH status (Table S8), explaining the magnitude difference.
Factor	ESTIMATE_HR	ESTIMATE_lower	ESTIMATE_upper	ESTIMATE_p	CPE_HR	CPE_lower	CPE_upper	CPE_p	n_ESTIMATE	n_CPE
Factor1	1.164	1.053	1.288	0.0031	1.137	1.052	1.228	0.0012	498	594
Factor4	0.845	0.765	0.933	8.42e-04	0.92	0.854	0.992	0.0292	498	594

## Sheet: Table S7
Table S7. Survival Extremes: Mann–Whitney U Tests
Mann–Whitney U tests comparing purity-adjusted factor score distributions between survival extreme groups (OS < 6 months vs. OS > 15 months) across all three cohorts.
Cohort	Factor	n (OS < 6 mo)	n (OS > 15 mo)	Median Score (Short)	Median Score (Long)	U Statistic	p-value	Significant (p < 0.05)
TCGA	Factor1	168	258	0.1668	-1.0726	25976	5.30e-04	Yes
TCGA	Factor4	168	258	-0.7155	0.0473	18508	0.0109	Yes
TCGA	Factor10	168	258	0.289	0.1692	23691	0.1041	No
TCGA	Factor12	168	258	-0.0168	-0.0416	23163	0.2301	No
CGGA Batch 1	Factor1	39	191	70.453	-108.5	5703	1.76e-07	Yes
CGGA Batch 1	Factor4	39	191	-15.8934	1.9534	2768	0.0116	Yes
CGGA Batch 1	Factor10	39	191	-2.6714	0.6025	3746	0.9558	No
CGGA Batch 1	Factor12	39	191	-3.3412	-0.2595	3548	0.6421	No
CGGA Batch 2	Factor1	63	447	124.5	-58.9994	22173	1.47e-13	Yes
CGGA Batch 2	Factor4	63	447	1.218	7.2236	12973	0.3121	No
CGGA Batch 2	Factor10	63	447	-5.0585	0.002	11356	0.0129	Yes
CGGA Batch 2	Factor12	63	447	-2.9593	1.5057	11554	0.0211	Yes

## Sheet: Table S8
Table S8. Single-Cell Module Score Enrichment for MOFA+ Focal Factors
AddModuleScore (top 50 genes per factor, ctrl = 50) computed on GSE131928 GBM single-cell atlas. Pairwise Wilcoxon rank-sum tests with BH-FDR correction across all cell-type pairs.
Panel A: Mean Module Scores by Cell Type
Cell Type	n Cells	F1 Mean	F1 SD	F4 Mean	F4 SD	F10 Mean	F10 SD	F12 Mean	F12 SD
Macro	5602	0.1777	0.1514	-0.0116	0.0464	-0.0652	0.0461	-0.0128	0.0923
Tcell	417	0.0856	0.1372	-0.0189	0.0505	-0.0283	0.0613	-0.0253	0.1242
Microglia	790	0.0505	0.1526	-0.0028	0.0535	-0.0763	0.0805	-0.0322	0.1238
Pericyte	1330	0.0349	0.1726	-0.016	0.0542	-0.0006	0.0621	0.0392	0.1497
Astrocytes	4373	0.0319	0.1637	-0.0247	0.0559	0.0261	0.072	0.0543	0.158
Malignant	4663	-0.0112	0.1763	-0.028	0.056	0.0485	0.0903	-0.0772	0.0911
Bcell	1160	-0.0557	0.2035	-0.0219	0.0609	-0.0144	0.0697	-0.0496	0.1419
Neurons	3604	-0.1229	0.1725	0.0053	0.063	-0.0062	0.0636	-0.0744	0.1387
Oligo	2192	-0.169	0.1478	0.0015	0.0604	-0.0497	0.0694	-0.0626	0.1033
Panel B: Pairwise Wilcoxon Rank-Sum Tests (BH-FDR)
Factor	Cell Type 1	Cell Type 2	BH-FDR
Factor1	Bcell	Astrocytes	6.59e-50
Factor1	Macro	Astrocytes	< 1e-300
Factor1	Macro	Bcell	2.16e-244
Factor1	Malignant	Astrocytes	7.77e-20
Factor1	Malignant	Bcell	1.86e-16
Factor1	Malignant	Macro	< 1e-300
Factor1	Microglia	Astrocytes	1.94e-05
Factor1	Microglia	Bcell	4.02e-37
Factor1	Microglia	Macro	3.96e-88
Factor1	Microglia	Malignant	5.50e-17
Factor1	Neurons	Astrocytes	< 1e-300
Factor1	Neurons	Bcell	5.06e-22
Factor1	Neurons	Macro	< 1e-300
Factor1	Neurons	Malignant	2.98e-175
Factor1	Neurons	Microglia	3.93e-138
Factor1	Oligo	Astrocytes	< 1e-300
Factor1	Oligo	Bcell	2.65e-55
Factor1	Oligo	Macro	< 1e-300
Factor1	Oligo	Malignant	1.77e-249
Factor1	Oligo	Microglia	3.49e-186
Factor1	Oligo	Neurons	4.80e-25
Factor1	Pericyte	Astrocytes	0.0469
Factor1	Pericyte	Bcell	2.21e-34
Factor1	Pericyte	Macro	3.23e-146
Factor1	Pericyte	Malignant	8.05e-14
Factor1	Pericyte	Microglia	0.0564
Factor1	Pericyte	Neurons	4.69e-161
Factor1	Pericyte	Oligo	3.19e-217
Factor1	Tcell	Astrocytes	1.27e-14
Factor1	Tcell	Bcell	7.03e-40
Factor1	Tcell	Macro	1.88e-31
Factor1	Tcell	Malignant	1.18e-23
Factor1	Tcell	Microglia	1.59e-04
Factor1	Tcell	Neurons	9.16e-106
Factor1	Tcell	Oligo	1.75e-139
Factor1	Tcell	Pericyte	1.07e-07
Factor4	Bcell	Astrocytes	0.3982
Factor4	Macro	Astrocytes	9.80e-41
Factor4	Macro	Bcell	1.73e-12
Factor4	Malignant	Astrocytes	1.71e-06
Factor4	Malignant	Bcell	3.44e-04
Factor4	Malignant	Macro	2.02e-84
Factor4	Microglia	Astrocytes	8.78e-26
Factor4	Microglia	Bcell	7.86e-15
Factor4	Microglia	Macro	1.03e-05
Factor4	Microglia	Malignant	1.21e-39
Factor4	Neurons	Astrocytes	4.67e-100
Factor4	Neurons	Bcell	1.84e-37
Factor4	Neurons	Macro	4.09e-36
Factor4	Neurons	Malignant	3.86e-143
Factor4	Neurons	Microglia	0.0051
Factor4	Oligo	Astrocytes	4.86e-62
Factor4	Oligo	Bcell	9.55e-27
Factor4	Oligo	Macro	4.94e-18
Factor4	Oligo	Malignant	2.62e-91
Factor4	Oligo	Microglia	0.1451
Factor4	Oligo	Neurons	0.061
Factor4	Pericyte	Astrocytes	2.09e-08
Factor4	Pericyte	Bcell	5.01e-04
Factor4	Pericyte	Macro	0.0074
Factor4	Pericyte	Malignant	4.23e-21
Factor4	Pericyte	Microglia	1.27e-07
Factor4	Pericyte	Neurons	4.53e-25
Factor4	Pericyte	Oligo	3.50e-16
Factor4	Tcell	Astrocytes	0.0152
Factor4	Tcell	Bcell	0.1261
Factor4	Tcell	Macro	0.0038
Factor4	Tcell	Malignant	4.98e-06
Factor4	Tcell	Microglia	5.36e-07
Factor4	Tcell	Neurons	8.68e-14
Factor4	Tcell	Oligo	1.74e-10
Factor4	Tcell	Pericyte	0.2999
Factor10	Bcell	Astrocytes	1.25e-64
Factor10	Macro	Astrocytes	< 1e-300
Factor10	Macro	Bcell	7.86e-137
Factor10	Malignant	Astrocytes	1.74e-38
Factor10	Malignant	Bcell	1.79e-104
Factor10	Malignant	Macro	< 1e-300
Factor10	Microglia	Astrocytes	1.56e-194
Factor10	Microglia	Bcell	1.86e-68
Factor10	Microglia	Macro	1.04e-13
Factor10	Microglia	Malignant	1.59e-212
Factor10	Neurons	Astrocytes	2.08e-85
Factor10	Neurons	Bcell	2.65e-06
Factor10	Neurons	Macro	< 1e-300
Factor10	Neurons	Malignant	1.14e-179
Factor10	Neurons	Microglia	1.04e-121
Factor10	Oligo	Astrocytes	1.12e-303
Factor10	Oligo	Bcell	2.87e-43
Factor10	Oligo	Macro	1.81e-18
Factor10	Oligo	Malignant	< 1e-300
Factor10	Oligo	Microglia	6.10e-23
Factor10	Oligo	Neurons	1.05e-130
Factor10	Pericyte	Astrocytes	1.09e-34
Factor10	Pericyte	Bcell	5.44e-09
Factor10	Pericyte	Macro	5.39e-293
Factor10	Pericyte	Malignant	1.39e-78
Factor10	Pericyte	Microglia	1.02e-107
Factor10	Pericyte	Neurons	0.0625
Factor10	Pericyte	Oligo	2.20e-99
Factor10	Tcell	Astrocytes	3.58e-49
Factor10	Tcell	Bcell	0.0024
Factor10	Tcell	Macro	1.95e-43
Factor10	Tcell	Malignant	3.52e-64
Factor10	Tcell	Microglia	1.98e-31
Factor10	Tcell	Neurons	6.61e-12
Factor10	Tcell	Oligo	1.02e-11
Factor10	Tcell	Pericyte	1.38e-14
Factor12	Bcell	Astrocytes	6.85e-109
Factor12	Macro	Astrocytes	1.80e-79
Factor12	Macro	Bcell	2.44e-68
Factor12	Malignant	Astrocytes	< 1e-300
Factor12	Malignant	Bcell	0.0602
Factor12	Malignant	Macro	< 1e-300
Factor12	Microglia	Astrocytes	3.25e-50
Factor12	Microglia	Bcell	3.27e-09
Factor12	Microglia	Macro	7.61e-19
Factor12	Microglia	Malignant	2.95e-27
Factor12	Neurons	Astrocytes	< 1e-300
Factor12	Neurons	Bcell	7.10e-14
Factor12	Neurons	Macro	1.47e-296
Factor12	Neurons	Malignant	8.20e-28
Factor12	Neurons	Microglia	3.62e-40
Factor12	Oligo	Astrocytes	6.46e-199
Factor12	Oligo	Bcell	0.1967
Factor12	Oligo	Macro	2.60e-125
Factor12	Oligo	Malignant	8.53e-09
Factor12	Oligo	Microglia	1.20e-09
Factor12	Oligo	Neurons	2.68e-31
Factor12	Pericyte	Astrocytes	0.0172
Factor12	Pericyte	Bcell	9.02e-61
Factor12	Pericyte	Macro	3.55e-26
Factor12	Pericyte	Malignant	3.96e-165
Factor12	Pericyte	Microglia	5.09e-30
Factor12	Pericyte	Neurons	1.53e-148
Factor12	Pericyte	Oligo	6.41e-96
Factor12	Tcell	Astrocytes	5.70e-26
Factor12	Tcell	Bcell	5.38e-10
Factor12	Tcell	Macro	2.42e-10
Factor12	Tcell	Malignant	7.15e-24
Factor12	Tcell	Microglia	0.3792
Factor12	Tcell	Neurons	1.46e-32
Factor12	Tcell	Oligo	1.26e-09
Factor12	Tcell	Pericyte	1.35e-17

## Sheet: Table S9
Table S9. Multivariable Cox Regression (Factor + IDH + Purity)
Multivariable Cox for each focal factor with IDH mutation status and ESTIMATE purity as covariates (TCGA). Analysis restricted to n = 602 patients with complete covariate data (factor scores, IDH mutation status, and ESTIMATE purity); 5 of 607 patients with factor scores were excluded due to missing IDH classification.
coef	exp(coef)	se(coef)	z	Pr(>|z|)	Variable	Factor	HR_lower	HR_upper
0.5147	1.673	0.1398	3.6826	0.0002	f_scaled	Factor1	1.272	2.2
-1.4197	0.242	0.2842	-4.9963	0	IDH_binary	Factor1	0.139	0.422
6.4727	647.259	2.6893	2.4069	0.0161	TumorPurity	Factor1	3.326	125944
-0.4719	0.624	0.122	-3.8676	0.0001	f_scaled	Factor4	0.491	0.792
-1.9893	0.137	0.2088	-9.529	0	IDH_binary	Factor4	0.091	0.206
1.8803	6.555	2.703	0.6956	0.4867	TumorPurity	Factor4	0.033	1310.37
0.1168	1.124	0.0998	1.1706	0.2418	f_scaled	Factor10	0.924	1.367
-2.1261	0.119	0.2037	-10.4365	0	IDH_binary	Factor10	0.08	0.178
4.9969	147.947	2.6142	1.9114	0.056	TumorPurity	Factor10	0.881	24851.5
-0.0169	0.983	0.0922	-0.1838	0.8541	f_scaled	Factor12	0.821	1.178
-2.1065	0.122	0.2026	-10.3965	0	IDH_binary	Factor12	0.082	0.181
5.1329	169.5	2.6033	1.9717	0.0486	TumorPurity	Factor12	1.031	27867.3

## Sheet: Table S9b
Table S9b. Fully-Adjusted Multivariable Cox Regression for Factor 1
Cox regression of overall survival on Factor 1, adjusted for IDH status, ESTIMATE tumor purity, age, WHO grade, MGMT methylation, 1p/19q codeletion, plus radiotherapy and chemotherapy status (CGGA cohorts only). Treatment annotation incomplete in TCGA; extent of resection unavailable across all cohorts.
Cohort	n	HR	HR_lower_95CI	HR_upper_95CI	p_value	Covariates_included
TCGA	509	1.04	0.74	1.46	0.83	F1 + IDH + purity + age + grade + MGMT + 1p/19q
CGGA Batch 1	295	1.5	1.24	1.83	3.8e-05	F1 + IDH + age + grade + MGMT + 1p/19q + radio + chemo
CGGA Batch 2	625	1.18	1.06	1.32	0.003	F1 + IDH + age + grade + MGMT + 1p/19q + radio + chemo

[truncated: 9 more sheets: Table S9c, Table S10, Table S11, Table S12, Table S13, Table S13b, Table S13c, Table S14, Table S15]
